# Supplementary material for: A Mediterranean coastal database for assessing the impacts of sea-level rise and associated hazards
Source: Sci Data. 2018 Mar 27;5:180044. doi: 10.1038/sdata.2018.44 (PMC5870338; doi:10.1038/sdata.2018.44)
Supplement: Supplementary file 1 [file sdata201844-isa1.zip]

Archive with 5 entries (5 files):
- i_Investigation.txt
- s_study_Wolff.txt
- a_assay_geographic.txt
- a_assay_socioeconomic.txt
- a_assay_oceanography.txt
