# Supplementary material for: A Mediterranean coastal database for assessing the impacts of sea-level rise and associated hazards
Source: Sci Data. 2018 Mar 27;5:180044. doi: 10.1038/sdata.2018.44 (PMC5870338; doi:10.1038/sdata.2018.44)
Supplement: Supplementary file 1 [file sdata201844-isa1.zip › a_assay_geographic.txt]

Sample Name	Protocol REF	Assay Name	Raw Data File	Comment[Data Repository]	Comment[Data Record Accession]	Comment[Data Record URI]	Protocol REF	Derived Data File	Comment[Data Repository]	Comment[Data Record Accession]	Comment[Data Record URI]
Country code	Coastal data model	Country code_processing	doi:10.6084/m9.figshare.c.3145426	figshare	doi:10.6084/m9.figshare.c.3145426	https://doi.org/10.6084/m9.figshare.c.3145426	Computational data processing	doi:10.6084/m9.figshare.c.3145426	figshare	doi:10.6084/m9.figshare.c.3145426	https://doi.org/10.6084/m9.figshare.c.3145426
Administrative boundaries	Coastal data model	Administrative boundaries_processing	doi:10.6084/m9.figshare.c.3145426	figshare	doi:10.6084/m9.figshare.c.3145426	https://doi.org/10.6084/m9.figshare.c.3145426	Computational data processing	doi:10.6084/m9.figshare.c.3145426	figshare	doi:10.6084/m9.figshare.c.3145426	https://doi.org/10.6084/m9.figshare.c.3145426
Coastal material	Coastal data model	Coastal material _processing	doi:10.6084/m9.figshare.c.3145426	figshare	doi:10.6084/m9.figshare.c.3145426	https://doi.org/10.6084/m9.figshare.c.3145426	Computational data processing	doi:10.6084/m9.figshare.c.3145426	figshare	doi:10.6084/m9.figshare.c.3145426	https://doi.org/10.6084/m9.figshare.c.3145426
River mouth	Coastal data model	River mouth_processing	doi:10.6084/m9.figshare.c.3145426	figshare	doi:10.6084/m9.figshare.c.3145426	https://doi.org/10.6084/m9.figshare.c.3145426	Computational data processing	doi:10.6084/m9.figshare.c.3145426	figshare	doi:10.6084/m9.figshare.c.3145426	https://doi.org/10.6084/m9.figshare.c.3145426
Coastal slope	Coastal data model	Coastal slope_processing	doi:10.6084/m9.figshare.c.3145426	figshare	doi:10.6084/m9.figshare.c.3145426	https://doi.org/10.6084/m9.figshare.c.3145426	Computational data processing	doi:10.6084/m9.figshare.c.3145426	figshare	doi:10.6084/m9.figshare.c.3145426	https://doi.org/10.6084/m9.figshare.c.3145426
Tide	Coastal data model	Tide_processing	doi:10.6084/m9.figshare.c.3145426	figshare	doi:10.6084/m9.figshare.c.3145426	https://doi.org/10.6084/m9.figshare.c.3145426	Computational data processing	doi:10.6084/m9.figshare.c.3145426	figshare	doi:10.6084/m9.figshare.c.3145426	https://doi.org/10.6084/m9.figshare.c.3145426
Vertical land movement_04	Coastal data model	Vertical land movement_04_processing	doi:10.6084/m9.figshare.c.3145426	figshare	doi:10.6084/m9.figshare.c.3145426	https://doi.org/10.6084/m9.figshare.c.3145426	Computational data processing	doi:10.6084/m9.figshare.c.3145426	figshare	doi:10.6084/m9.figshare.c.3145426	https://doi.org/10.6084/m9.figshare.c.3145426
Vertical land movement_14	Coastal data model	Vertical land movement_14_processing	doi:10.6084/m9.figshare.c.3145426	figshare	doi:10.6084/m9.figshare.c.3145426	https://doi.org/10.6084/m9.figshare.c.3145426	Computational data processing	doi:10.6084/m9.figshare.c.3145426	figshare	doi:10.6084/m9.figshare.c.3145426	https://doi.org/10.6084/m9.figshare.c.3145426
Saltmarshes	Coastal data model	Saltmarshes_processing	doi:10.6084/m9.figshare.c.3145426	figshare	doi:10.6084/m9.figshare.c.3145426	https://doi.org/10.6084/m9.figshare.c.3145426	Computational data processing	doi:10.6084/m9.figshare.c.3145426	figshare	doi:10.6084/m9.figshare.c.3145426	https://doi.org/10.6084/m9.figshare.c.3145426
Sea-level rise	Coastal data model	Sea-level rise _processing	doi:10.6084/m9.figshare.c.3145426	figshare	doi:10.6084/m9.figshare.c.3145426	https://doi.org/10.6084/m9.figshare.c.3145426	Computational data processing	doi:10.6084/m9.figshare.c.3145426	figshare	doi:10.6084/m9.figshare.c.3145426	https://doi.org/10.6084/m9.figshare.c.3145426
Mean dynamic ocean topography	Coastal data model	Mean dynamic ocean topography_processing	doi:10.6084/m9.figshare.c.3145426	figshare	doi:10.6084/m9.figshare.c.3145426	https://doi.org/10.6084/m9.figshare.c.3145426	Computational data processing	doi:10.6084/m9.figshare.c.3145426	figshare	doi:10.6084/m9.figshare.c.3145426	https://doi.org/10.6084/m9.figshare.c.3145426
Area below	Coastal data model	Area below_processing	doi:10.6084/m9.figshare.c.3145426	figshare	doi:10.6084/m9.figshare.c.3145426	https://doi.org/10.6084/m9.figshare.c.3145426	Computational data processing	doi:10.6084/m9.figshare.c.3145426	figshare	doi:10.6084/m9.figshare.c.3145426	https://doi.org/10.6084/m9.figshare.c.3145426
