# Supplementary material for: A Mediterranean coastal database for assessing the impacts of sea-level rise and associated hazards
Source: Sci Data. 2018 Mar 27;5:180044. doi: 10.1038/sdata.2018.44 (PMC5870338; doi:10.1038/sdata.2018.44)
Supplement: Supplementary file 1 [file sdata201844-isa1.zip › a_assay_socioeconomic.txt]

Sample Name	Protocol REF	Assay Name	Raw Data File	Comment[Data Repository]	Comment[Data Record Accession]	Comment[Data Record URI]	Protocol REF	Derived Data File	Comment[Data Repository]	Comment[Data Record Accession]	Comment[Data Record URI]
Distribution of assets and people	Coastal data model	Distribution of assets and people_processing	doi:10.6084/m9.figshare.c.3145426	figshare	doi:10.6084/m9.figshare.c.3145426	https://doi.org/10.6084/m9.figshare.c.3145426	Computational data processing	doi:10.6084/m9.figshare.c.3145426	figshare	doi:10.6084/m9.figshare.c.3145426	https://doi.org/10.6084/m9.figshare.c.3145426
GDP	Coastal data model	GDP_processing	doi:10.6084/m9.figshare.c.3145426	figshare	doi:10.6084/m9.figshare.c.3145426	https://doi.org/10.6084/m9.figshare.c.3145426	Computational data processing	doi:10.6084/m9.figshare.c.3145426	figshare	doi:10.6084/m9.figshare.c.3145426	https://doi.org/10.6084/m9.figshare.c.3145426
GDP growth rates	Coastal data model	GDP growth rates_processing	doi:10.6084/m9.figshare.c.3145426	figshare	doi:10.6084/m9.figshare.c.3145426	https://doi.org/10.6084/m9.figshare.c.3145426	Computational data processing	doi:10.6084/m9.figshare.c.3145426	figshare	doi:10.6084/m9.figshare.c.3145426	https://doi.org/10.6084/m9.figshare.c.3145426
Population growth rates	Coastal data model	Population growth rates_processing	doi:10.6084/m9.figshare.c.3145426	figshare	doi:10.6084/m9.figshare.c.3145426	https://doi.org/10.6084/m9.figshare.c.3145426	Computational data processing	doi:10.6084/m9.figshare.c.3145426	figshare	doi:10.6084/m9.figshare.c.3145426	https://doi.org/10.6084/m9.figshare.c.3145426
Tourist arrivals	Coastal data model	Tourist arrivals_processing	doi:10.6084/m9.figshare.c.3145426	figshare	doi:10.6084/m9.figshare.c.3145426	https://doi.org/10.6084/m9.figshare.c.3145426	Computational data processing	doi:10.6084/m9.figshare.c.3145426	figshare	doi:10.6084/m9.figshare.c.3145426	https://doi.org/10.6084/m9.figshare.c.3145426
Population living in area	Coastal data model	Population living in area_processing	doi:10.6084/m9.figshare.c.3145426	figshare	doi:10.6084/m9.figshare.c.3145426	https://doi.org/10.6084/m9.figshare.c.3145426	Computational data processing	doi:10.6084/m9.figshare.c.3145426	figshare	doi:10.6084/m9.figshare.c.3145426	https://doi.org/10.6084/m9.figshare.c.3145426
Landuse	Coastal data model	Landuse_processing	doi:10.6084/m9.figshare.c.3145426	figshare	doi:10.6084/m9.figshare.c.3145426	https://doi.org/10.6084/m9.figshare.c.3145426	Computational data processing	doi:10.6084/m9.figshare.c.3145426	figshare	doi:10.6084/m9.figshare.c.3145426	https://doi.org/10.6084/m9.figshare.c.3145426
SSP_Reimann	Coastal data model	SSP_Reimann_processing	doi:10.6084/m9.figshare.c.3145426	figshare	doi:10.6084/m9.figshare.c.3145426	https://doi.org/10.6084/m9.figshare.c.3145426	Computational data processing	doi:10.6084/m9.figshare.c.3145426	figshare	doi:10.6084/m9.figshare.c.3145426	https://doi.org/10.6084/m9.figshare.c.3145426
SSP_Merkens	Coastal data model	SSP_Merkens_processing	doi:10.6084/m9.figshare.c.3145426	figshare	doi:10.6084/m9.figshare.c.3145426	https://doi.org/10.6084/m9.figshare.c.3145426	Computational data processing	doi:10.6084/m9.figshare.c.3145426	figshare	doi:10.6084/m9.figshare.c.3145426	https://doi.org/10.6084/m9.figshare.c.3145426
