# Supplementary material for: A Mediterranean coastal database for assessing the impacts of sea-level rise and associated hazards
Source: Sci Data. 2018 Mar 27;5:180044. doi: 10.1038/sdata.2018.44 (PMC5870338; doi:10.1038/sdata.2018.44)
Supplement: Supplementary file 1 [file sdata201844-isa1.zip › a_assay_oceanography.txt]

Sample Name	Protocol REF	Assay Name	Raw Data File	Comment[Data Repository]	Comment[Data Record Accession]	Comment[Data Record URI]	Protocol REF	Derived Data File	Comment[Data Repository]	Comment[Data Record Accession]	Comment[Data Record URI]
Extreme sea levels_GTSR	Extreme sea levels and waves	Extreme sea levels_GTSR_processing	doi:10.6084/m9.figshare.c.3145426	figshare	doi:10.6084/m9.figshare.c.3145426	https://doi.org/10.6084/m9.figshare.c.3145426	Computational data processing	doi:10.6084/m9.figshare.c.3145426	figshare	doi:10.6084/m9.figshare.c.3145426	https://doi.org/10.6084/m9.figshare.c.3145426
Extreme sea levels_Vafeidis	Extreme sea levels and waves	Extreme sea levels_Vafeidis_processing	doi:10.6084/m9.figshare.c.3145426	figshare	doi:10.6084/m9.figshare.c.3145426	https://doi.org/10.6084/m9.figshare.c.3145426	Computational data processing	doi:10.6084/m9.figshare.c.3145426	figshare	doi:10.6084/m9.figshare.c.3145426	https://doi.org/10.6084/m9.figshare.c.3145426
Waves	Coastal data model	Waves_processing	doi:10.6084/m9.figshare.c.3145426	figshare	doi:10.6084/m9.figshare.c.3145426	https://doi.org/10.6084/m9.figshare.c.3145426	Computational data processing	doi:10.6084/m9.figshare.c.3145426	figshare	doi:10.6084/m9.figshare.c.3145426	https://doi.org/10.6084/m9.figshare.c.3145426
